# Supplementary material for: First DNA Barcoding Survey in Bulgaria Unveiled Huge Diversity of Yeasts in Insects
Source: Insects. 2024 Jul 26;15(8):566. doi: 10.3390/insects15080566 (PMC11354417; doi:10.3390/insects15080566)
Supplement: Supplementary file 1 [file insects-15-00566-s001.zip]

Archive with 1 entries (1 files):
- insects-3056995-supplementary.pdf
